# Supplementary material for: Measurements of DNA Methylation at Seven Loci in Various Tissues of CD1 Mice
Source: PLoS One. 2012 Sep 7;7(9):e44585. doi: 10.1371/journal.pone.0044585 (PMC3436786; doi:10.1371/journal.pone.0044585)
Supplement: Table S1 — List of amplification primers, SIRPH oligos and pyrosequencing primers used in this study. (XLS) [file pone.0044585.s005.xls]

## Sheet: Tabelle1
	Region	Primer sequence	Annealing °C	Product size bp	Position	Reference
Bisulfite primers	Myosine Light chain	F: ata tta tag tag ggg ttg gaa tga tta aag	51	470	921	Oswald et al, 2000
	X12972	R: cct att aaa cta atc taa aaa aca atc ctc			452
	Alpha actin	Prom F1: ggg gta gat agt tgg gga tat ttt t	58	350	504	Oswald et al, 2000
	M12347	Prom R1: cct act act cta act cta ccc taa ata			853
	Peg3	F: ttg ata ata gta gt tga ttg gta ggg tgt	54	452	2674	Hajkova et al, 2002
	AF105262	R: atc tac aac ctt atc aat tac cct taa aaa			3125
	Snrpn (DMR1)	F: aaa ttt gtg tga tgt ttg taa tta ttt ggg	56	362	676.83	El-Maarri et al, 2001
	AF332579	R: ttt aca aat cac tcc tca aaa cca a			680.44
	Lit1	F: ggg tta taa agt tta ggg gtt ttt aga tt	51	527	141.747	Hajkova et al, 2002
	AJ271885	R: aaa ctt ttc tat tca act taa ttc caa ac			141.221
	Line 1	F: gtt aga gaa ttt gat agt ttt tgg aat agg	58	251	906	Hajkova et al, 2002
	D84391	R: tca aac act ata tta ctt taa caa ttc cca			1156
	Iap	F: ttg ata gtt gtg ttt taa gtg gta aat aaa	59	255	51	Hajkova et al, 2002
	M17551	R: aaa aca cca caa acc aaa atc ttc tac			305
SIRPH primers	Myosine Light chain	SN1: gta ttg ttt ggt gt
and Pyro (all SN1)	X12972	SN2: ttt tgt ttt tgt ggt tt
	Alpha actin	SN1: ttt att tag gtt gag aat tag t
	M12347	SN2: ggg att tta gtg tt
	Peg3	SN1: ggg gag tta gga gt
	AF105262	SN2: tgt att aga ttg t
	Snrpn (DMR1)	SN1: tag tta ttg ttt ggg a
	AF332579	SN2: tag ttg ttt ttt ggt agg ata ttt
	Lit1	SN1: aga att gag tta
	AJ271885	SN2: aat tat ttt tgt ttt tgg t
	Line-1	SN1: gta ttt tgt gtg ggt
	D84391	SN2: agg ata ggt gtt tatt
	Iap	SN1: taa tta ggg agt gat a
	M17551	SN2: aat ttt ttt aaa aaa ggg a
