# Supplementary material for: Measurements of DNA Methylation at Seven Loci in Various Tissues of CD1 Mice
Source: PLoS One. 2012 Sep 7;7(9):e44585. doi: 10.1371/journal.pone.0044585 (PMC3436786; doi:10.1371/journal.pone.0044585)
Supplement: Table S2 — Detailed methylation data for both populations of mice at the first CpG site (SIRPH data). Average (Ave.), median, highest and lowest values, 25% percentile (Q1) and 75% percentile (Q3), standard deviation (SD), variance (Var.) and differences between sexes together with uncorrected and corrected p values of the t-test are given in this table. The values of skewness (Skew.) and kurtosis (Kur.), K2 and P values of the D’Agostino and Pearson omnibus normality test for estimation of normal distribution are also given. Conclusion of the normal distribution test is given in the ND column. The Z-power, the % power and the sample size required to replicate the results are also given. The Blue highlight corresponds to the statistically significant male-female difference after Bonferoni corrections. (XLS) [file pone.0044585.s006.xls]

## Sheet: SN1
			Male															Female															Power Calculations			Diff	Probability
Cohort		Variable	Ave.	Median	N	Higest	Lowest	Q1	Q3	SD	Var	Skew.	Kur.	K2	P	ND		Ave.	Median	N	Highest	Lowest	Q1	Q3	SD	Var	Skew.	Kur.	K2	P	ND		Z-Power	Power (%)	Sample size		DF	tValue	pValue	Corrected p
1	Bone Marrow	MYC	66.2321	66.1172	48	70.9478	60.2424	65.0	67.0	2.18322	5.10	0.04	0.31	1.138	0.5661	Yes		65.8556	65.9488	48	70.5132	60.9754	65.0	67.0	2.19216	5.18	-0.24	-0.31	0.6179	0.7342	Yes		-1.3	9.7	846+846	0.376474	94	-0.843053	0.401339	1
		Alpha_Actin	33.3959	33.4736	47	39.1714	25.2241	31.0	36.0	3.00208	9.38	-0.10	-0.43	0.1322	0.936	Yes		33.7389	33.7822	48	40.2982	25.1244	32.0	36.0	3.31166	11.07	-0.26	-0.07	0.9882	0.6101	Yes		-1.5	6.71	1750+1715	-0.34291	93	0.528423	0.598465	1
		PEG3	40.1959	40.157	46	45.3326	37.7486	39.0	41.0	1.615	2.49	0.65	0.06	4.339	0.1143	Yes		40.7589	40.597	39	44.2675	37.3831	40.0	42.0	1.3402	1.94	-0.09	0.07	0.6786	0.7123	Yes		-1.09	13.68	86+102	-0.562981	83	1.7295	0.0874378	1
		SNRPN	41.6554	41.244	39	46.5762	38.3373	41.0	43.0	1.72985	3.37	0.58	0.31	3.995	0.1356	Yes		43.2913	43.2464	42	48.3843	36.6271	42.0	44.0	1.76916	2.94	-0.41	3.56	11.64	0.003	No		2.1	98.23	21+20	-1.63586	79	4.20276	6.88534e-05	0.00385579
		LIT1	39.4006	39.7024	45	44.9309	31.7217	38.0	41.0	2.57558	6.79	-0.39	0.33	2.663	0.2641	Yes		41.7001	41.8808	48	45.688	36.2573	40.0	43.0	2.16691	4.89	-0.72	0.33	5.971	0.0505	Yes		2.61	99.55	19+18	-2.29958	91	4.66959	1.03713e-05	0.000611904
		IAP	74.7181	74.5348	48	81.1068	70.9264	73.5	76.0	2.15158	4.74	0.63	0.37	5.039	0.0805	Yes		73.1276	72.9616	50	77.0263	70.141	72.0	74.0	1.66676	2.74	0.13	-0.32	0.1774	0.9151	Yes		2.06	98.03	25+24	1.59049	96	-4.10053	8.63212e-05	0.00474767
		L1	71.5604	71.2789	50	76.7261	67.1429	70.0	73.0	1.84211	3.62	0.34	0.03	1.64	0.4405	Yes		71.9974	72.0765	47	74.9281	68.148	71.0	73.0	1.61335	3.02	-0.53	-0.21	2.75	0.2529	Yes		-0.81	20.77	277+294	-0.436999	95	1.23966	0.218155	1
1	Brain	MYC	70.3076	71.0222	43	74.1272	63.1274	69.0	73.0	2.89329	8.62	-0.84	-0.32	5.667	0.0588	Yes		68.5453	68.9673	47	73.3849	60.8564	67.0	71.0	3.31935	10.94	-0.59	-0.68	3.804	0.1493	Yes		0.76	77.58	50+46	1.76226	88	-2.67376	0.00894007	0.384423
		Alpha_Actin	46.1556	44.583	45	70.6214	33.5301	43.0	46.0	7.22815	52.65	2.10	4.13	33.78	< 0,0001	No		49.584	46.1523	46	69.7256	36.6195	43.0	56.0	9.47993	90.15	0.85	-0.61	6.444	0.0399	No		-0.04	48.5	97+95	-3.42834	89	1.93686	0.0559346	1
		PEG3	44.44	43.7931	43	56.9564	39.0335	42.5	45.0	3.41666	11.68	1.62	3.31	25.03	< 0,0001	No		47.4953	46.4601	46	56.9679	37.6194	44.0	51.0	4.86774	22.66	0.20	-0.92	2.604	0.272	Yes		1.52	93.56	31+29	-3.05529	87	3.40524	0.00100214	0.0501068
		SNRPN	44.8633	44.2805	37	54.512	41.7872	43.0	45.0	2.63551	7.12	2.45	6.50	38.99	< 0,0001	No		45.0766	45.4712	36	49.4741	38.9158	43.5	47.0	2.45645	6.16	-0.55	-0.11	2.692	0.2603	Yes		-1.63	5.16	2516+2592	-0.213247	71	0.357385	0.721863	1
		LIT1	44.3069	44.546	45	47.9638	39.2492	43.0	46.0	2.39286	6.12	-0.66	-0.40	3.885	0.1434	Yes		46.264	46.0259	47	52.0972	40.7838	45.0	48.0	2.30254	5.54	0.19	0.22	1.269	0.5303	Yes		2.08	98.13	24+23	-1.95718	90	3.99812	0.000130575	0.00705108
		IAP	89.0129	89.2212	45	92.8362	85.819	88.0	90.0	1.83021	3.29	0.13	-0.66	0.5987	0.7413	Yes		90.2474	90.5113	47	93.279	85.9829	89.0	91.5	1.70047	2.89	-0.47	-0.46	2.202	0.3325	Yes		1.3	90.24	36+34	-1.23451	90	3.35342	0.00116926	0.0572936
		L1	87.5379	87.6293	49	91.5504	84.103	87.0	88.0	1.17958	1.53	-0.03	2.91	8.929	0.0115	No		87.7715	88.0237	48	89.457	80.9254	88.0	88.0	1.33456	1.71	-3.26	13.54	63.04	< 0,0001	No		-0.79	21.47	271+277	-0.233692	95	0.914268	0.362891	1
2	Brain	MYC	71.5202	71.7703	43	78.4897	59.5902	70.0	74.0	3.79739	14.39	-0.59	0.68	5.223	0.0734	Yes		72.543	73.3309	25	79.0881	59.1164	70.0	76.0	4.7034	23.01	-0.79	0.37	5.241	0.0728	Yes		-1.04	14.93	387+224	-1.02283	66	0.98	0.330665	1
		Alpha_Actin	47.9233	44.8182	46	67.4352	29.2057	42.0	56.0	8.85969	78.69	0.36	-0.72	1.983	0.371	Yes		46.5628	46	34	72.0744	32.1174	43.0	49.0	8.66086	73.77	0.99	1.14	9.94	0.0069	No		-1.32	9.39	846+626	1.36052	78	-0.685449	0.495093	1
		PEG3	44.9133	44.987	48	57.8967	33.8696	42.0	49.0	5.28851	28.34	0.06	-0.14	0.2087	0.9009	Yes		43.4964	43.5591	35	52.6081	30.7124	41.0	46.0	5.33473	28.13	-0.41	-0.17	1.593	0.451	Yes		-0.79	21.61	267+195	1.41685	81	-1.20091	0.233285	1
		SNRPN	46.0475	45.471	23	54.271	41.1114	44.0	48.0	3.29588	11.32	0.46	-0.55	1.325	0.5155	Yes		46.0624	45.9028	33	53.4005	41.095	43.0	47.5	3.42919	11.63	0.49	-0.67	1.446	0.4852	Yes		-1.85	3.2	14969+21405	-0.0148659	44	0.0149895	0.988108	1
		LIT1	39.9701	40.0649	19	45.9987	29.7126	37.5	42.5	3.97319	14.83	-0.62	0.10	3.236	0.1983	Yes		39.2599	39.3148	21	51.521	30.2162	36.0	41.0	4.73858	23.83	0.62	0.58	4.41	0.1102	Yes		-1.46	7.17	577+640	0.710164	38	-0.510605	0.612581	1
		IAP	83.4257	83.5029	50	84.2279	81.8365	83.0	84.0	0.561451	0.37	-0.56	-0.68	0.6883	0.7088	Yes		83.1014	83.1302	48	84.5924	81.2057	83.0	84.0	0.692098	0.54	-0.19	0.57	1.858	0.395	Yes		0.3	73.35	76+73	0.324244	96	-2.55177	0.012296	0.356585
		L1	82.4014	82.3377	49	84.1377	79.9306	82.0	83.0	0.832024	0.81	-0.16	-0.31	0.006575	0.9967	Yes		82.5627	82.3456	49	84.8002	81.2427	82.0	83.0	0.75034	0.67	0.80	0.37	6.986	0.0304	No		-0.73	23.13	252+252	-0.161285	96	1.00768	0.31614	1
1	Heart	MYC	51.1707	50.5199	50	73.533	36.4668	47.0	54.0	6.33781	41.07	1.24	3.07	21.22	< 0,0001	No		49.1461	49.3478	42	58.2727	44.3513	48.0	50.0	2.66989	7.41	0.61	1.22	6.986	0.0304	No		0.25	59.71	68+81	2.02455	90	-1.93003	0.0567524	1
		Alpha_Actin	26.5842	26.7075	50	32.6149	20.517	25.0	28.0	2.51167	6.73	0.06	-0.14	0.1957	0.9068	Yes		26.4506	27.0025	48	31.4125	19.5623	24.5	28.0	2.78877	7.70	-0.39	-0.51	1.664	0.4351	Yes		-1.78	3.79	10813+11246	0.133588	96	-0.249377	0.803602	1
		PEG3	46.3679	46.3613	49	53.2621	39.8377	44.0	48.0	2.9239	8.63	0.07	-0.58	0.3144	0.8545	Yes		46.5824	46.1997	48	55.9402	40.6079	44.0	48.0	3.05418	9.69	1.07	1.25	13.11	0.0014	No		-1.46	5.1	3499+3569	-0.214506	95	0.353376	0.72459	1
		SNRPN	43.6036	43.9735	49	45.8107	40.3571	43.0	45.0	1.43133	2.33	-0.55	-0.47	3.08	0.2144	Yes		42.9945	42.691	47	46.5691	40.2673	42.0	44.0	1.46919	2.48	0.46	-0.36	2.058	0.3574	Yes		0.05	51.8	91+95	0.609109	94	-2.05752	0.042406	1
		LIT1	33.7841	34.1842	49	48.8647	21.8652	30.0	38.0	5.94377	35.99	0.14	-0.13	0.3982	0.8195	Yes		34.1036	34.0727	48	53.0371	25.491	30.0	37.0	5.66144	32.14	0.83	0.79	8.603	0.0136	No		-1.71	4.38	5811+5928	-0.319507	95	0.270989	0.786988	1
		IAP	80.6108	80.4963	50	84.1808	79.316	80.0	81.0	0.848243	0.78	1.19	2.64	19.33	< 0,0001	No		80.4109	80.4934	50	82.4493	74.5625	80.0	81.0	1.0848	1.14	-2.40	10.65	50.52	< 0,0001	No		-0.92	17.94	356-356	0.199889	98	-1.02641	0.307225	1
		L1	80.7656	80.646	50	85.2359	76.2794	80.0	81.0	1.4918	2.30	-0.11	1.56	5.158	0.0758	Yes		81.7702	81.7685	49	83.7782	78.1478	81.0	82.0	1.01024	1.18	-0.61	1.52	8.483	0.0144	No		1.98	97.62	26+26	-1.00453	97	3.91506	0.000168033	0.00890575
1	Lung	MYC	46.9305	46.2872	39	54.7857	38.2418	45.0	48.5	3.30921	11.11	0.10	0.52	1.837	0.3992	Yes		44.8377	45.1688	46	51.8965	37.3963	43.0	47.0	3.30827	11.07	-0.16	-0.50	0.3336	0.8464	Yes		0.93	82.44	44+37	2.09282	83	-2.90587	0.00469404	0.215926
		Alpha_Actin	27.4509	27.7357	33	32.6969	20.8936	26.0	29.0	2.67132	6.94	-0.50	0.52	3.691	0.1579	Yes		25.4648	24.7301	49	31.4946	20.34	24.0	27.0	2.87539	8.54	0.37	-0.72	2.299	0.3168	Yes		1.17	87.86	40+27	1.9861	80	-3.15487	0.00226278	0.106351
		PEG3	38.7501	38.4892	30	41.4304	37.1705	38.0	40.0	1.25718	1.67	0.45	-0.98	2.675	0.2625	Yes		38.3542	38.0216	49	45.0333	34.6922	37.0	39.0	2.01826	3.98	0.95	1.11	11.17	0.0037	No		-0.93	17.64	354+216	0.395902	77	-0.964606	0.337762	1
		SNRPN	44.0346	43.9305	29	47.8252	42.1509	43.0	45.0	1.22815	1.57	1.16	1.47	11.86	0.0027	No		41.4639	41.3918	49	47.2063	37.009	40.0	42.0	1.79532	3.25	0.55	1.21	6.881	0.032	No		5.05	100	9+6	2.5707	76	-6.81606	1.94621e-09	1.24558e-07
		LIT1	44.2954	44.3357	30	46.9464	40.777	44.0	45.0	1.48582	2.29	-0.32	-8.14e-3	1.364	0.5055	Yes		42.2753	42.3423	48	46.3823	38.06	41.0	43.0	1.6129	2.48	-0.18	0.64	2.42	0.2982	Yes		3.53	99.98	14+9	2.02005	76	-5.54379	4.10275e-07	2.58473e-05
		IAP	76.9562	77.1993	50	78.4317	75.0103	76.0	78.0	0.950072	0.91	-0.57	-0.66	3.783	0.1508	Yes		78.6249	78.3211	41	85.3715	75.6515	78.0	79.0	1.91897	3.55	1.47	2.71	21.15	< 0,0001	No		3.22	99.94	13+16	-1.6687	89	5.39901	5.50891e-07	3.41552e-05
		L1	83.8147	83.8732	40	86.4045	81.3107	83.0	84.0	1.23338	1.42	0.12	-0.37	0.006444	0.9968	Yes		84.04	83.9439	50	87.0924	82.8451	84.0	85.0	0.696026	0.62	0.81	1.81	11.73	0.0028	No		-0.98	16.4	400+320	-0.225339	88	1.09335	0.277223	1
2	Lung	MYC	52.0744	51.7187	40	65.4736	45.6382	49.5	54.0	3.97797	15.60	0.93	1.09	9.715	0.0078	No		50.3653	50.184	45	61.5654	43.9783	48.0	52.0	3.31743	11.28	0.82	1.67	10.84	0.0044	No		0.48	68.56	69+78	1.7091	82	-2.14707	0.0347411	0.938011
		Alpha_Actin	26.1889	26.1773	42	31.3673	16.8335	24.0	28.0	3.23858	10.35	-0.67	0.43	5.29	0.071	Yes		28.5044	28.507	44	37.8843	20.3042	27.0	30.0	3.04952	9.28	-0.06	1.85	5.763	0.056	Yes		1.46	92.77	28+30	-2.31551	84	3.41487	0.000984936	0.031518
		PEG3	44.986	44.8311	43	58.0366	31.7065	44.0	46.0	3.41567	11.57	0.11	7.22	17.32	0.0002	No		45.2236	45.6614	46	48.9039	37.3957	44.0	47.0	2.29578	5.24	-1.37	2.58	20.67	< 0,0001	No		-2.1	1.78	3084+3300	-0.237679	87	0.387567	0.699283	1
		SNRPN	45.4705	45.5283	41	50.5648	40.418	44.0	46.0	1.91982	3.79	0.11	1.28	4.052	0.1318	Yes		45.4847	45.2991	41	49.4888	42.0685	44.0	47.0	1.98993	4.10	-0.10	-1.06	3.446	0.1786	Yes		-1.96	2.5	-	-0.014172	79	0.0326079	0.974069	1
		LIT1	46.8908	46.7302	36	52.2283	40.5606	45.0	49.0	3.29563	10.63	-0.04	-0.92	1.142	0.5649	Yes		46.8118	47.3455	34	53.2689	35.503	44.0	51.0	4.28864	17.86	-0.48	-0.46	1.794	0.4078	Yes		-1.8	3.57	23392+21988	0.0789815	66	-0.0851482	0.932401	1
		IAP	80.7049	80.5992	43	84.1518	79.2467	80.0	81.0	0.753537	0.63	1.64	5.70	30.31	< 0,0001	No		79.899	80.7405	46	82.7358	53.5569	80.0	81.0	4.28655	18.16	-5.13	27.69	89.61	< 0,0001	No		-0.5	30.96	155+166	0.805988	87	-1.21512	0.227609	1
		L1	82.3359	82.3934	43	84.0091	80.6044	82.0	83.0	0.679419	0.61	-0.02	-0.61	0.2324	0.8903	Yes		83.0414	82.6287	46	90.1818	81.1283	82.0	84.0	1.83868	3.38	2.19	5.21	37.59	< 0,0001	No		0.65	74.26	49+52	-0.705535	87	2.36885	0.0200571	0.561599
1	Muscle	MYC	65.1935	64.6564	43	70.7687	61.045	64.0	66.0	2.27095	5.36	0.63	0.29	4.568	0.1019	Yes		65.9746	65.4613	32	76.2533	62.3071	64.0	67.0	2.88051	8.41	1.25	2.32	15.57	0.0004	No		-0.66	25.46	146+196	-0.781163	73	1.31333	0.193184	1
		Alpha_Actin	21.3682	20.5193	48	27.5978	16.194	19.0	23.0	2.82752	8.20	0.41	-0.64	2.126	0.3455	Yes		19.6861	20.054	49	27.8793	13.0898	18.0	22.0	3.23287	10.71	0.13	-0.25	0.2234	0.8943	Yes		0.8	78.9	51+50	1.68213	95	-2.72551	0.00764425	0.336347
		PEG3	50.8657	51.1711	44	57.5263	42.7222	48.0	53.0	3.33031	11.13	-0.14	-0.51	0.263	0.8768	Yes		48.3718	47.7492	48	59.3838	41.5892	46.0	50.0	3.89887	14.65	0.65	0.35	5.158	0.0758	Yes		1.34	90.91	35+33	2.49391	90	-3.28423	0.00145772	0.0699706
		SNRPN	42.8154	42.9744	45	46.4908	34.8739	42.0	44.0	2.33596	5.04	-1.21	1.84	16.29	0.0003	No		42.8044	42.4234	49	65.8693	38.2094	41.0	44.0	4.04717	16.44	3.71	19.01	73.23	< 0,0001	No		-1.96	2.5	-	0.0110923	92	-0.0160847	0.987202	1
		LIT1	40.3026	41.411	47	48.6529	32.0277	37.5	43.0	3.84471	15.32	-0.39	-0.40	1.531	0.4651	Yes		41.0744	41.7181	46	50.819	31.6784	39.0	44.0	4.48475	20.03	-0.12	-0.26	0.1837	0.9122	Yes		-1.04	14.9	420+428	-0.771738	91	0.891571	0.374974	1
		IAP	62.0997	59.2344	48	87.0241	52.2023	58.0	64.5	7.69294	59.35	1.80	2.88	27.86	< 0,0001	No		60.2894	58.9095	49	79.5413	56.7454	58.0	61.0	4.6157	21.72	2.65	6.98	48.11	< 0,0001	No		-0.53	29.7	187+183	1.81026	95	-1.40866	0.1622	1
		L1	83.3993	83.5288	49	86.1775	80.1149	83.0	84.0	0.871392	0.83	-0.76	3.11	14.71	0.0006	No		83.6977	83.6479	49	85.1896	81.8099	83.0	84.0	0.794854	0.67	-0.13	-0.61	0.3618	0.8345	Yes		-0.23	40.9	127+127	-0.29844	96	1.77122	0.0796977	1
1	Skin	MYC	66.2645	66.4644	48	69.9639	61.5736	65.0	67.0	2.00646	3.84	-0.26	-0.14	0.8939	0.6396	Yes		66.831	66.996	50	73.2436	62.6724	65.0	68.0	2.14345	4.49	0.32	0.44	2.586	0.2744	Yes		-0.76	22.22	271+260	-0.566507	96	1.34944	0.180368	1
		Alpha_Actin	25.882	25.8062	45	36.3224	19.6449	24.0	27.0	3.88593	15.18	0.77	0.33	6.257	0.0438	No		24.4961	24.6432	48	33.8803	18.2784	22.0	26.0	3.03697	9.66	0.84	1.58	11.23	0.0036	No		-0.02	49.07	100+94	1.38597	91	-1.92299	0.0576087	1
		PEG3	44.582	44.4745	48	51.2142	38.951	42.5	46.0	2.60007	7.06	0.35	-0.12	1.431	0.4888	Yes		42.5928	42.3675	50	45.9257	39.9915	41.0	43.0	1.5164	2.54	0.52	-0.54	2.941	0.2298	Yes		2.82	99.76	18+18	1.98914	96	-4.64893	1.06394e-05	0.000617085
		SNRPN	44.2622	44.3004	46	48.5499	39.3042	43.0	46.0	2.02178	4.35	-0.20	5.74e-4	0.8064	0.6682	Yes		43.6274	43.6974	50	47.8996	37.501	43.0	44.0	1.99053	4.28	-0.35	0.56	3.148	0.2072	Yes		-0.26	39.59	135+124	0.634816	94	-1.54933	0.124664	1
		LIT1	46.1717	46.28	47	50.9147	42.1342	44.0	48.0	2.25226	5.19	0.13	-0.84	1.728	0.4215	Yes		43.3639	43.0986	50	46.5602	40.8872	42.0	44.0	1.44018	2.28	0.33	-0.65	1.722	0.4227	Yes		5.42	100	9+8	2.80781	95	-7.3599	6.55586e-11	4.32687e-09
		IAP	64.3555	64.1622	47	69.7478	61.8605	63.5	65.0	1.4383	2.15	1.69	3.70	28.06	< 0,0001	No		66.3405	66.4332	50	70.1894	61.7525	65.0	68.0	2.26231	5.26	-0.27	-0.80	2.145	0.3422	Yes		3.04	99.88	17+16	-1.98494	95	5.1198	1.59547e-06	9.57284e-05
		L1	84.6516	84.6452	47	86.5247	83.5747	84.0	85.0	0.672776	0.49	0.92	0.89	9.94	0.0069	No		84.5794	84.6309	49	86.5173	83.1297	84.0	85.0	0.661028	0.58	0.25	0.86	2.775	0.2496	Yes		-1.27	10.26	787+755	0.0721846	94	-0.530223	0.597208	1
1	Spleen	MYC	73.8947	74.012	50	82.3657	64.0727	71.0	77.0	4.54709	20.46	-0.24	-0.63	1.054	0.5904	Yes		71.8049	73.1964	46	82.6087	58.1506	67.0	77.0	6.64787	43.97	-0.27	-1.03	4.347	0.1138	Yes		-0.13	45.01	107+116	2.08976	94	-1.81006	0.0734811	1
		Alpha_Actin	36.5462	36.0792	50	44.2667	29.0477	34.0	39.0	3.75246	14.01	0.16	-0.73	1.188	0.552	Yes		37.414	37.305	45	46.42	30.3384	35.0	39.0	3.66316	13.46	0.46	-0.07	2.271	0.3212	Yes		-0.49	31.37	260+289	-0.867822	93	1.13823	0.257949	1
		PEG3	42.7736	42.8031	49	44.9655	40.448	42.0	43.0	1.01254	1.12	-0.41	-0.29	1.707	0.4259	Yes		43.4552	43.0085	47	48.9389	38.7122	42.0	45.0	2.30087	5.38	0.69	-0.50	4.416	0.1099	Yes		0.1	53.82	87+90	-0.681516	94	1.89153	0.0616322	1
		SNRPN	42.1508	42.1514	48	44.2424	39.1273	41.5	43.0	1.07221	1.29	-0.37	-0.03	1.732	0.4207	Yes		41.93	41.948	47	44.7615	37.7083	41.0	43.0	1.63422	2.87	-0.43	-0.25	1.906	0.3857	Yes		-0.89	18.72	316+323	0.220744	93	-0.780002	0.43737	1
		LIT1	47.3983	47.7476	49	50.0912	43.2681	47.0	49.0	1.5939	2.71	-0.69	-0.13	4.675	0.0966	Yes		46.6064	46.5144	48	49.8617	43.0312	46.0	48.0	1.57634	2.79	-0.13	-0.52	0.3145	0.8545	Yes		0.48	68.34	64+65	0.791882	95	-2.4598	0.0157094	0.659796
		IAP	77.5347	77.4851	49	81.2001	73.3061	76.0	79.0	1.95842	3.80	-0.28	-0.51	0.939	0.6253	Yes		76.8238	76.7538	46	82.5253	70.7444	75.0	79.0	3.04379	9.52	-0.18	-0.85	1.918	0.3832	Yes		-0.61	27.14	195+209	0.710867	93	-1.36208	0.176462	1
		L1	79.6202	79.3256	50	86.9773	71.3572	77.0	83.0	3.91472	15.79	-0.14	-0.82	1.762	0.4143	Yes		79.0285	79.9058	48	86.7409	68.9857	75.5	83.0	4.6561	22.25	-0.32	-0.82	2.534	0.2817	Yes		-1.28	10.09	792+824	0.591636	96	-0.681891	0.49695	1
2	Spleen	MYC	70.311	71.7079	39	80.8669	59.1564	65.5	74.0	5.32786	28.92	-0.37	-0.84	2.192	0.3343	Yes		67.9268	67.8092	45	81.58	59.7581	64.0	71.0	4.91224	24.52	0.62	0.10	4.154	0.1253	Yes		0.16	56.53	67+77	2.38422	82	-2.13307	0.0359085	0.933621
		Alpha_Actin	32.5956	32.5817	25	36.3812	25.6619	31.0	35.0	2.76906	7.67	-0.64	-0.49	2.549	0.2796	Yes		35.2129	34.5862	24	43.99	30.039	33.5	36.5	2.9254	8.93	0.90	1.11	7.936	0.0189	No		1.17	87.88	20+19	-2.61726	47	3.21731	0.00234503	0.0726961
		PEG3	33.5956	48.0268	36	54.007	43.6369	47.0	49.0	2.20388	5.15	0.38	-0.22	1.527	0.466	Yes		36.2129	48.0568	42	65.4711	44.8985	47.0	51.0	3.92678	15.04	1.96	4.74	32.19	< 0,0001	No		1.75	95.99	21+24	-2.61726	86	1.89253	0.0617842	1
		SNRPN	37.746	37.4373	36	44.9169	32.2475	36.0	39.0	2.46403	6.47	0.43	0.40	3.178	0.2041	Yes		38.0148	37.8025	44	45.0964	27.917	36.0	39.0	3.15754	10.16	0.06	1.29	4.082	0.1299	Yes		-1.5	6.71	1289+1573	-0.268862	88	0.451448	0.652777	1
		LIT1	38.746	45.6163	48	51.6286	28.4469	44.0	48.0	4.14845	17.65	-1.97	5.72	36.51	< 0,0001	No		39.0148	45.346	47	50.7926	41.3095	44.0	47.0	2.47742	6.05	0.31	-0.62	1.343	0.5109	Yes		-1.2	11.41	1919+1881	-0.268862	93	0.332021	0.740621	1
		IAP	64.7245	64.7474	50	66.9753	55.7252	64.0	66.0	1.69985	3.09	-2.32	9.78	48.46	< 0,0001	No		64.7235	64.6847	48	67.4121	60.7143	64.0	66.0	1.64233	2.51	-0.31	-0.76	2.046	0.3596	Yes		-1.96	2.5	-	0.00101089	96	-0.00299211	0.997619	0.997619
		L1	71.9606	71.9807	30	77.5721	66.8759	69.5	74.5	3.14041	10.28	-0.04	-1.26	4.761	0.0925	Yes		69.3774	69.2021	38	76.7847	61.4606	66.0	72.0	3.72778	14.40	0.16	-0.77	0.8107	0.6668	Yes		1.46	92.73	24+31	2.5832	68	-3.10065	0.00280956	0.0842867
1	Tongue	MYC	66.3171	66.1538	47	72.9877	58.8808	64.0	69.0	3.77087	14.30	7.44e-3	-0.81	1.276	0.5282	Yes		67.9473	68.1912	42	72.1192	63.1284	67.0	70.0	2.25286	5.39	-0.21	-0.82	1.508	0.4706	Yes		0.48	68.59	55+62	-1.63027	87	2.43892	0.016763	0.687284
		Alpha_Actin	26.8884	26.0655	47	39.1773	17.3395	23.0	39596	4.92058	24.43	0.51	-0.26	2.589	0.274	Yes		23.1041	23.2493	49	29.9814	17.7559	21.0	25.0	2.91733	8.48	0.44	-0.17	2.059	0.3571	Yes		2.77	99.72	18+18	3.78426	94	-4.60585	1.28762e-05	0.000733941
		PEG3	64.6707	65.2657	47	78.4048	52.1472	58.0	71.0	7.51082	54.99	-0.19	-1.15	6.774	0.0338	No		55.54	55.8515	43	64.355	46.1372	52.0	58.5	4.29466	18.68	4.83e-3	-0.76	0.7843	0.6756	Yes		5.34	100	8+8	9.13075	88	-6.99228	5.01583e-10	3.26029e-08
		SNRPN	50.306	50.7453	47	58.063	44.484	47.5	52.5	3.10703	9.99	0.14	-0.58	0.4462	0.8	Yes		42.5705	42.7641	49	46.0158	37.5221	41.0	44.0	1.79453	3.08	-0.27	-0.30	0.8028	0.6694	Yes		13.28	100	3+3	7.73558	94	-15.0136	1.04916e-26	7.34413e-25
		LIT1	56.5574	55.9122	46	74.6749	39.7869	53.0	60.0	6.37991	41.13	0.39	0.60	3.483	0.1752	Yes		47.263	47.0505	50	55.4675	41.8452	45.0	49.0	2.99602	8.92	0.46	-0.38	2.19	0.3345	Yes		7.63	100	6+5	9.2943	94	-9.25454	7.0723e-15	4.87989e-13
		IAP	82.3682	82.5663	48	84.3331	79.7173	82.0	83.0	0.992747	1.13	-0.35	-0.72	2.042	0.3602	Yes		82.3931	82.5712	49	84.7901	80.1366	82.0	83.0	1.07953	1.41	-0.22	-0.17	0.6463	0.7239	Yes		-1.96	2.5	-	-0.0249392	95	0.118366	0.906028	1
		L1	85.0822	85.1077	49	86.7999	83.5398	84.0	86.0	0.791631	0.71	0.34	-0.71	0.7736	0.6792	Yes		86.2361	86.3075	49	87.5962	84.1831	86.0	87.0	0.734752	0.65	-0.45	-0.18	0.1089	0.947	Yes		5.23	100	9+9	-1.15393	96	7.4787	3.54288e-11	2.37373e-09
2	Tongue	MYC
		Alpha_Actin	26.0783	26.0521	42	33.4723	22.9109	24.0	27.0	2.38994	5.88	0.94	1.00	9.897	0.0071	No		25.3654	25.8657	36	31.6572	12.4511	24.0	27.5	4.13931	17.08	-1.24	2.14	15.7	0.0004	No		-1.02	15.32	366+315	0.712864	76	-0.94753	0.346372	1
		PEG3	47.5511	47.1385	49	55.7153	39.8074	46.0	49.0	3.42982	12.13	0.10	-0.09	0.3312	0.8474	Yes		48.1588	47.2563	49	64.0785	38.9096	45.0	51.0	4.71707	22.04	0.76	1.07	8.673	0.0131	No		-1.23	10.86	716+716	-0.607699	96	0.729382	0.467544	1
		SNRPN	44.4989	44.3395	39	48.0702	40.6972	44.0	45.5	1.58979	2.36	-0.37	0.39	2.594	0.2734	Yes		44.0043	44.0039	38	47.8836	35.8399	43.0	45.0	2.14452	4.51	-1.10	3.49	17.88	0.0001	No		-0.79	21.46	219+212	0.494657	75	-1.15188	0.25303	1
		LIT1	47.1921	46.8895	30	57.6109	35.6164	43.0	52.0	5.5607	31.27	0.20	-0.86	0.865	0.6489	Yes		47.8324	47.2588	31	57.0025	37.5465	45.5	51.0	4.66356	21.94	-0.08	-0.38	0.09334	0.9544	Yes		-1.51	6.52	1140+1174	-0.64026	59	0.487874	0.627447	1
		IAP	73.6931	73.7537	40	81.8138	69.5465	73.0	74.0	2.12836	4.72	1.06	3.63	18.11	0.0001	No		73.9002	73.9457	42	80.2211	68.0971	73.0	75.0	2.18044	4.95	-0.15	2.01	6.315	0.0425	No		-1.54	6.13	1771+1860	-0.207044	80	0.434831	0.664856	1
		L1	76.0965	74.9541	48	83.4719	72.0356	74.0	77.0	3.23088	10.53	1.07	-0.17	9.224	0.0099	No		76.1676	75.5269	46	82.9589	69.4713	74.0	78.0	3.42318	11.94	0.61	-0.39	3.465	0.1768	Yes		-1.81	3.48	17452+16753	-0.0710368	92	0.103503	0.917789	1
1	Testis	MYC	71.9072	71.8631	46	78.6124	63.6924	69.0	74.0	3.46098	12.66	-0.05	-0.58	0.2396	0.8871	Yes
		Alpha_Actin	59.1172	63.204	50	71.6222	22.4376	60.0	66.0	11.7181	139.33	-1.88	2.63	28.94	< 0,0001	No
		PEG3	19.8864	16.8185	50	49.6423	11.2209	15.0	20.0	8.62993	75.39	1.84	2.63	28.38	< 0,0001	No
		SNRPN	17.8316	15.4154	50	41.3893	10.2178	14.0	18.0	7.77361	59.46	1.83	2.35	27.44	< 0,0001	No
		LIT1	19.8311	15.5833	46	58.154	10.9628	12.0	22.0	11.2234	125.21	1.83	2.58	26.88	< 0,0001	No
		IAP	73.3223	72.8611	48	83.2894	65.0387	71.0	74.0	3.42261	11.69	0.96	1.56	12.62	0.0018	No
		L1	72.8433	73.6141	50	85.691	58.2034	66.0	80.0	7.33109	54.10	-4.60e-3	-1.23	9.998	0.0067	No
