# Supplementary material for: Measurements of DNA Methylation at Seven Loci in Various Tissues of CD1 Mice
Source: PLoS One. 2012 Sep 7;7(9):e44585. doi: 10.1371/journal.pone.0044585 (PMC3436786; doi:10.1371/journal.pone.0044585)
Supplement: Table S4 — Statistical significance of sex effect on methylation in first cohort tongue tissue. Results of two SIRPH and one pyrosequencing measurements are shown. (XLS) [file pone.0044585.s008.xls]

## Sheet: Tabelle1
				First SIRPH				Second SIRPH				Pyrosequencing
				CpG-1	CpG-2	Ave.		CpG-1	CpG-2	Ave.		CpG-1	CpG-2	CpG-3	CpG-4	CpG-5	CpG-6	CpG-7	CpG-8	Ave.
	A-Actin	Mean diff. (M-F)		3.78984	5.85608	3.91362		0.179237	1.01496	0.533333		3.17159	2.47509	3.73963	1.95428	2.58135				2.81069
		t test		< 0,0001	0.0007	0.0002		0.7289	0.1069	0.2337		0.0005	0.0458	0.1628	0.037	0.4752				0.0298
		Mann-Whitney		< 0,0001	0.0012	0.0003		0.7977	0.0813	0.2714		0.0012	0.0583	0.1104	0.0599	0.457				0.0211
	MYC	Mean diff. (M-F)		-1.6307	4.18815	1.51275		1.12283	ND	ND		-3.74963	3.21346	0.602476	-0.688374					-0.591171
		t test		0.0178	< 0,0001	0.0004		0.0138	ND	ND		0.3835	0.6198	0.9427	0.9286					0.9166
		Mann-Whitney		0.0239	< 0,0001	0.0005		0.0205	ND	ND		0.3236	0.8615	0.8312	0.557					0.4952
	PEG3	Mean diff. (M-F)		9.16526	ND	ND		3.4078	ND	ND		3.72441	3.10936	6.53648	1.09745	3.11917				3.51737
		t test		< 0,0001	ND	ND		< 0,0001	ND	ND		0.0704	0.0119	< 0,0001	0.1912	0.0002				0.0004
		Mann-Whitney		< 0,0001	ND	ND		< 0,0001	ND	ND		0.0061	0.0015	< 0,0001	0.3015	0.0002				< 0,0001
	LIT1	Mean diff. (M-F)		9.36869	8.25131	8.78516		6.76024	2.35034	4.47038		-1.18627	-2.71997	-3.04543	3.25817	-0.15	-1.98338	1.50983	2.04584	-0.307269
		t test		< 0,0001	< 0,0001	< 0,0001		< 0,0001	0.001	< 0,0001		0.3466	0.2088	0.0775	0.0366	0.9383	0.1792	0.3571	0.1801	0.8363
		Mann-Whitney		< 0,0001	< 0,0001	< 0,0001		< 0,0001	0.0023	< 0,0001		0.4446	0.301	0.1359	0.0706	0.9917	0.2915	0.2466	0.1718	0.9793
	SNRPN	Mean diff. (M-F)		7.66435	7.95556	7.72148		1.89206	2.17369	2.04308		3.35715	3.98816	2.61563	4.27043	4.20951				3.46756
		t test		< 0,0001	< 0,0001	< 0,0001		0.0004	0.0004	0.0004		< 0,0001	< 0,0001	0.0317	< 0,0001	< 0,0001				< 0,0001
		Mann-Whitney		< 0,0001	< 0,0001	< 0,0001		< 0,0001	< 0,0001	< 0,0001		< 0,0001	< 0,0001	< 0,0001	< 0,0001	< 0,0001				< 0,0001
	IAP	Mean diff. (M-F)		-0.033165	-0.0497894	-0.000320435		-0.481178	-0.091156	-0.284347		0.132149	0.194299	-0.911562	0.58978					-1.57411
		t test		0.8853	0.7714	0.9985		0.1533	0.5912	0.2047		0.8865	0.8407	0.7493	0.8184					0.8517
		Mann-Whitney		0.9188	0.8719	0.9357		0.2855	0.832	0.3004		0.8532	0.6394	0.4478	0.97					0.9222
	L1	Mean diff. (M-F)		-1.20408	ND	ND		-1.32291	-0.0643997	-0.744675		0.0813	-3.45705	0.91334	5.58987					0.428701
		t test		< 0,0001	ND	ND		0.018	0.846	0.0823		-1.12277	0.2607	0.7191	0.0333					0.6739
		Mann-Whitney		< 0,0001	ND	ND		0.006	0.7595	0.0581		0.1438	0.767	0.7936	0.0088					0.2333
